# Supplementary material for: TP53I11 Functions Downstream of Multiple MicroRNAs to Increase ER Calcium Levels and Inhibits Cancer Cell Proliferation
Source: Int J Mol Sci. 2024 Dec 24;26(1):31. doi: 10.3390/ijms26010031 (PMC11719883; doi:10.3390/ijms26010031)
Supplement: Supplementary file 1 [file ijms-26-00031-s001.zip]

Archive with 1 entries (1 files):
- ijms-3389716-supplementary.pdf
